# Supplementary material for: Pain burden, sensory profile and inflammatory cytokines of dogs with naturally-occurring neuropathic pain treated with gabapentin alone or with meloxicam
Source: PLoS One. 2020 Nov 30;15(11):e0237121. doi: 10.1371/journal.pone.0237121 (PMC7703878; doi:10.1371/journal.pone.0237121)
Supplement: S1 Database — (XLSX) [file pone.0237121.s002.xlsx]

## Sheet: demographic data Control & NeuP
ID	GROUP	SEX (M=male; F=female)	AGE (years)	WEIGHT (Kg)	BREED	Main lesions
C1	Control	MC	6	28.5	Siberian husky	NA
C2	Control	FS	9	31	Greyhound	NA
C3	Control	FS	6	5.5	Pinsher	NA
C4	Control	MC	2	8	French bulldog	NA
C5	Control	FS	7	16.4	Mix breed	NA
C6	Control	MC	3	29.4	Mix breed	NA
C7	Control	FS	4	30.5	Greyhound	NA
C8	Control	MC	5	33	Mix breed	NA
C9	Control	FS	9	26.9	Golden retriever	NA
C10	Control	FS	3	60	Mastiff	NA
C11	Control	FS	4	47	Dogue de Bordeaux	NA
C12	Control	FS	4	22.6	Mix breed	NA
C13	Control	MC	4	51	Rottweiller	NA
C14	Control	F	3	65.5	Newfoundland	NA						NA = Non applicable
C15	Control	M	4	30.7	French spaniel	NA						IVDD = Intervertebral disc disease
C16	Control	FS	4	26.8	Mix breed	NA						C = Cervical
1	Study group	M	8	35	Labrador retriever	IVDD (C)						Th = Thoracic
2	Study group	MC	6.6	57	Bernese mountain dog	Cervical spondylomyelopathy						L = Lumbar
4	Study group	MC	10.4	38.8	Bernese mountain dog	Nerve sheath tumor (C6)						LS = Lumbosacral
5	Study group	MC	5.2	56	Bernese mountain dog	Cervical spondylomyelopathy
6	Study group	FS	3.7	6.9	Cavalier king charles spaniel	Chiari-like malformation associcated with syringomyelia
7	Study group	MC	8.5	4.52	Poodle toy	IVDD (C, TH, L)
8	Study group	MC	3.6	51	Bernese mountain dog	Cervical spondylomyelopathy; IVDD (C)
9	Study group	MC	8.3	31.4	Siberian husky	LS stenosis; IVDD (Th,L)
10	Study group	FS	4	31	Golden retriever	Mild LS stenosis
11	Study group	MC	3.1	11.6	Cavalier king charles spaniel	Caudal occipital bone malformation syndrome; IVDD (Th, L)
13	Study group	FS	7.3	7.4	Cavalier king charles spaniel	IVDD (L, LS)
14	Study group	MC	5.1	53	Bernese mountain dog	Cervical spondylomyelopathy, IVDD (C)
15	Study group	MC	3.5	7.1	Pug	IVDD (Th, L)
16	Study group	MC	9.3	10.7	Wire fox terrier	IVDD (Th, L)
17	Study group	MC	8	38.7	Boxer	IVDD, discospondylitis
18	Study group	MC	6	57	Polish tatra sheepdog	Cervical spondylomyelopathy
19	Study group	MC	6.2	9.3	Cavalier king charles spaniel	Chiari-like malformation associcated with syringomyelia
20	Study group	MC	0.6	16.7	Labrador retriever	Congenital vertebral malformation (C)
21	Study group	MC	6	28.4	Labrador retriever	IVDD (L, LS), LS stenosis
22	Study group	MC	6.9	4.2	Mix breed	Cervical syringomyelia; IVDD (C, Th, L)
23	Study group	MC	10.9	4.2	Longhaired dachshund	IVDD (C, L)
24	Study group	FS	12.5	30.5	Basset hound	IVDD (Th, L)
25	Study group	MC	4.6	12.9	Pomeranian	Mild stenosis of the vertebral canal and foramina (LS)
26	Study group	MC	8.1	49.4	Bernese mountain dog	Cervical spondylomyelopathy; IVDD (C); syringomyelia; edema/gliosis (C)
27	Study group	FS	8	28.9	Labrador retriever	IVDD (Th, L)
28	Study group	FS	7.7	10.7	Cavalier king charles spaniel	Chiari-like malformation associcated with syringomyelia
30	Study group	MC	1.6	49	Mix breed	Cervical spondylomyelopathy and syringomyelia
31	Study group	FS	12.9	29.4	Siberian husky	Suspicion of meningeal neoplam
32	Study group	FS	5.9	12.9	Beagle	LS stenosis

## Sheet: Gabapentin concentrations NeuP
ID	mg gabapentin/kg	mg meloxicam/kg	[gabapentin]meas (µg/mL)	SD	[gabapentin]meas when administered with meloxicam (µg/mL)	SD
1	11.4286	0.1	NA	NA	NA	NA
2	10.5263	0.100877	3.614	0.019	3.362	0.052
4	10.3093	0.0902062	NA	NA	NA	NA
5	10.7143	0.0982143	11.934	0.191	18.473	0.137
6	14.4928	0.0905797	8.584	0.057	10.183	0.029
7	11.1111	0.111111	5.076	0.022	0.837	0.002
8	9.80392	0.0980392	13.321	0.074	2.245	0.007
9	9.55414	0.0955414	10.92	0.068	4.31	0.035
10	9.67742	0.0967742	9.194	0.275	13.771	0.02
11	8.62069	0.0862069	8.265	0.005	11.21	0.077
13	13.5135	0.101351	2.706	0.002	0.359	0.007
14	11.3208	0.0943396	8.191	0.058	13.556	0.012
15	14.0845	0.0880282	10.714	0.072	9.001	0.14
16	9.34579	0.0934579	4.904	0.011	3.874	0.061
17	10.3359	0.0968992	10.125	0.033	4.347	0.036
18	10.5263	0.0964912	8.214	0.052	10.533	0.061
19	13.6986	0.10274	2.582	0.006	5.103	0.02
20	11.976	0.0898204	5.383	0.033	3.262	0.002
21	10.5634	0.0880282	13.275	0.667	17.995	0.222
22	11.9617	0.0956938	8.76	0.032	5.563	0.074
23	11.9617	0.0956938	9.128	0.008	8.45	0.007
24	11.4754	0.0983607	9.449	0.055	3.545	0.027
25	11.9048	0.0992063	7.264	0.075	10.875	0.1
26	10.1215	0.0961538	8.422	0.036	7.046	0.003
27	10.3806	0.0951557	13.657	0.004	NA	NA
28	9.34579	0.0934579	10.508	0.006	7.659	0.096
30	10.2041	0.102041	6.473	0.024	7.797	0.004
31	10.2041	0.102041	11.415	0.006	1.339	0.007
32	11.194	0.0932836	8.21	0.054	0.777	0.003

## Sheet: data control dogs
ID	MNT (N)	Δ MNT	ENT (mA)	CBPI pain	CBPI interference	CBPI overall impression	CMPS-SF
C1	6.3625	-0.25	136.625	0	0	excellent	0
C2	11.9	-1.0125	35.75	0	0	excellent	0
C3	7.95	0.1333	18.8125	0	0	excellent	0
C4	7.525	1.25	44.6875	0	0	excellent	0
C5	7.15	11.4	23.5625	0	0	excellent	0
C6	12.575	4.3333	56.625	0	0	excellent	0
C7	15.35	-0.0125	59.125	0	0	excellent	1
C8	15.73333		35.9375	0	0	very good	0
C9	7.8	6.05	38.875	0	0	excellent	0
C10	16.8	2.6625	70.75	0	0	excellent	1
C11	17.4625	-2.425	45.875	0	0	excellent	1
C12	7.8125	0.7833	31.5	0	0	excellent	0
C13	15.375	0.85	69.125	0	0	very good	0
C14	10.975	2.675	60.75	0	0	excellent	0
C15	8.7	4.35	20.375	0	0	excellent	0
C16	8.15	1.0	41.375	0	0	excellent	0

## Sheet: Control dogs demography
Breed	Sex	Weight (kg)	Age (year)
Siberian Husky	MC	28.5	6
Greyhound	FS	31	9
Pinsher toy	FS	5.5	6
French bulldog	MC	8	2
Mix breed	FS	16.4	7
Mix breed	MC	29.4	3
Greyhound	FS	30.5	4
Mix breed	MC	33	5
Golden Retriever	FS	26.9	9
Mastiff	FS	60	3
Dogue de Bordeau	FS	47	4
Mix breed	FS	22.6	4
Rottweiller	MC	51	4
Newfoundland	F	65.5	3
French Spaniel	MC	30.7	4
Mix breed	FS	26.8	4

## Sheet: data study group (NeuP)
ID	Treatment	Time point	Modality	Modality order during the session	Mean threshold (4 limbs)	Δ MNT		Time point		Modalities
1	None	T0	DNIC	3	NA	-1.36667		T0 = at initial presentation		E = electrical modality (mA)
2	None	T0	DNIC	3	NA	8.85		T7 = after 7 days of treatment 1		M = mechanical modality (N)
4	None	T0	DNIC	3	NA	1.5		T14 = after 7 days of placebo
5	None	T0	DNIC	3	NA	-0.15		T21 = after 7 days of treatment 2
6	None	T0	DNIC	3	NA	0
7	None	T0	DNIC	3	NA	-0.83
8	None	T0	DNIC	3	NA	1.35		Treatments
9	None	T0	DNIC	3	NA	-4.35		None = at initial presentation
10	None	T0	DNIC	3	NA	-2.1		G = gabapentin
11	None	T0	DNIC	3	NA	-1.63333		GM = gabapentin + meloxicam
13	None	T0	DNIC	3	NA	-1.65		P = placebo
14	None	T0	DNIC	3	NA	-0.15
15	None	T0	DNIC	3	NA	0.116667
16	None	T0	DNIC	3	NA
17	None	T0	DNIC	3	NA	-3.75
18	None	T0	DNIC	3	NA	-1.51667
19	None	T0	DNIC	3	NA	-0.6
20	None	T0	DNIC	3	NA	-4.55
21	None	T0	DNIC	3	NA	2.85
22	None	T0	DNIC	3	NA	-1.03333
23	None	T0	DNIC	3	NA
24	None	T0	DNIC	3	NA	1.2
25	None	T0	DNIC	3	NA	-3.75
26	None	T0	DNIC	3	NA	6.95
27	None	T0	DNIC	3	NA	1.2
28	None	T0	DNIC	3	NA	1.66667
30	None	T0	DNIC	3	NA	-5.66667
31	None	T0	DNIC	3	NA
32	None	T0	DNIC	3	NA	3.2
1	None	T0	E	2	88.2917
2	None	T0	E	2	53.75
4	None	T0	E	2	57.8333
5	None	T0	E	2	62.375
6	None	T0	E	1	80.125
7	None	T0	E	1	55.25
8	None	T0	E	1	47
9	None	T0	E	2	23.025
10	None	T0	E	2	29
11	None	T0	E	2	23.625
13	None	T0	E	1	29.25
14	None	T0	E	1	61.5833
15	None	T0	E	2	37.375
16	None	T0	E	1	34.0625
17	None	T0	E	1	25.6875
18	None	T0	E	2	106.833
19	None	T0	E	1	29.125
20	None	T0	E	1	41.1667
21	None	T0	E	2	120.75
22	None	T0	E	2	27.75
23	None	T0	E	2	40.625
24	None	T0	E	1	61.75
25	None	T0	E	2	45.125
26	None	T0	E	1	110.333
27	None	T0	E	2	41
28	None	T0	E	1	22.5625
30	None	T0	E	2	64
31	None	T0	E	1	32.7917
32	None	T0	E	1	25.0833
1	None	T0	M	1	14.2458
2	None	T0	M	1	9.85
4	None	T0	M	1	13.7125
5	None	T0	M	1	17.025
6	None	T0	M	2	5.4
7	None	T0	M	2	3.77083
8	None	T0	M	2	18.4312
9	None	T0	M	1	6.2625
10	None	T0	M	1	7.9875
11	None	T0	M	1	5.02083
13	None	T0	M	2	5.0125
14	None	T0	M	2	18.2292
15	None	T0	M	1	7.20208
16	None	T0	M	2	7.54375
17	None	T0	M	2	14.825
18	None	T0	M	1	10.6167
19	None	T0	M	2	8.3875
20	None	T0	M	2	9.1625
21	None	T0	M	1	9.1125
22	None	T0	M	1	5.38333
23	None	T0	M	1	5.1125
24	None	T0	M	2	11.5375
25	None	T0	M	1	9.89167
26	None	T0	M	2	12.575
27	None	T0	M	1	13.4125
28	None	T0	M	2	9.6375
30	None	T0	M	1	17.05
31	None	T0	M	2	12.0792
32	None	T0	M	2	8.51667
1	G	T21	DNIC	3	NA	3.9
2	G	T7	DNIC	3	NA	-6.35
4	G	T21	DNIC	3	NA
5	G	T7	DNIC	3	NA	2.07
6	G	T21	DNIC	3	NA	-1.53
7	G	T7	DNIC	3	NA	2
8	G	T21	DNIC	3	NA	-8.9
9	G	T21	DNIC	3	NA	3.45
10	G	T21	DNIC	3	NA	5
11	G	T7	DNIC	3	NA	4.3
13	G	T7	DNIC	3	NA	0.6
14	G	T7	DNIC	3	NA	3.5
15	G	T7	DNIC	3	NA	-1.4
16	G	T7	DNIC	3	NA	-3.05
17	G	T7	DNIC	3	NA	1.9
18	G	T7	DNIC	3	NA	4.5
19	G	T21	DNIC	3	NA	2.23
20	G	T21	DNIC	3	NA	2.2
21	G	T21	DNIC	3	NA	4.1
22	G	T21	DNIC	3	NA
23	G	T7	DNIC	3	NA
24	G	T7	DNIC	3	NA	1.75
25	G	T21	DNIC	3	NA	2.2
26	G	T21	DNIC	3	NA	0.65
27	G	T21	DNIC	3	NA	-2.15
28	G	T7	DNIC	3	NA	-0.28
30	G	T7	DNIC	3	NA	-2.95
31	G	T21	DNIC	3	NA	3.65
32	G	T7	DNIC	3	NA	-2
1	G	T21	E	2	63.5
2	G	T7	E	2	78.875
4	G	T21	E
5	G	T7	E	2	73.5
6	G	T21	E	1	21
7	G	T7	E	1	26.375
8	G	T21	E	1	28.9583
9	G	T21	E	2	20.8625
10	G	T21	E	2	25.75
11	G	T7	E	2	17.6458
13	G	T7	E	1	22.1875
14	G	T7	E	1	47.125
15	G	T7	E	2	42.25
16	G	T7	E	1	46.4375
17	G	T7	E	1	45.125
18	G	T7	E	2	34.8917
19	G	T21	E	1	29.7292
20	G	T21	E	1	24.55
21	G	T21	E	2	34.4583
22	G	T21	E	2	22.4375
23	G	T7	E	2	47.7917
24	G	T7	E	1	76.875
25	G	T21	E	2	23.1042
26	G	T21	E	1	77.4167
27	G	T21	E	2	25.05
28	G	T7	E	1	24.5
30	G	T7	E	2	45.5
31	G	T21	E	1	47.125
32	G	T7	E	1	28
1	G	T21	M	1	11.675
2	G	T7	M	1	12.875
4	G	T21	M
5	G	T7	M	1	17.3667
6	G	T21	M	2	4.64583
7	G	T7	M	2	3.53542
8	G	T21	M	2	15.9792
9	G	T21	M	1	11.3167
10	G	T21	M	1	9.3875
11	G	T7	M	1	5.82917
13	G	T7	M	2	4.1625
14	G	T7	M	2	18.5667
15	G	T7	M	1	6.45
16	G	T7	M	2	12.0625
17	G	T7	M	2	10.0625
18	G	T7	M	1	12.8167
19	G	T21	M	2	7.5
20	G	T21	M	2	9.3375
21	G	T21	M	1	9.32917
22	G	T21	M	1	4.19583
23	G	T7	M	1	4.4125
24	G	T7	M	2	11.975
25	G	T21	M	1	10.0375
26	G	T21	M	2	13.2375
27	G	T21	M	1	10.575
28	G	T7	M	2	6.2
30	G	T7	M	1	13.2875
31	G	T21	M	2	9.65
32	G	T7	M	2	12.8667
1	GM	T7	DNIC	3	NA	0.2
2	GM	T21	DNIC	3	NA
4	GM	T7	DNIC	3	NA
5	GM	T21	DNIC	3	NA	-1.5
6	GM	T7	DNIC	3	NA	-0.2
7	GM	T21	DNIC	3	NA	-0.35
8	GM	T7	DNIC	3	NA	-5.18
9	GM	T7	DNIC	3	NA	8
10	GM	T7	DNIC	3	NA	-1.63
11	GM	T21	DNIC	3	NA	-0.3
13	GM	T21	DNIC	3	NA	2.25
14	GM	T21	DNIC	3	NA	-0.25
15	GM	T21	DNIC	3	NA	-0.75
16	GM	T21	DNIC	3	NA	0.6
17	GM	T21	DNIC	3	NA	0.45
18	GM	T21	DNIC	3	NA	0.5
19	GM	T7	DNIC	3	NA	4.9
20	GM	T7	DNIC	3	NA	-1
21	GM	T7	DNIC	3	NA	2.15
22	GM	T7	DNIC	3	NA	0.6
23	GM	T21	DNIC	3	NA
24	GM	T21	DNIC	3	NA	0
25	GM	T7	DNIC	3	NA	-1.53
26	GM	T7	DNIC	3	NA	-2.78
27	GM	T7	DNIC	3	NA	-1.53
28	GM	T21	DNIC	3	NA	3.2
30	GM	T21	DNIC	3	NA	4.15
31	GM	T7	DNIC	3	NA	5.8
32	GM	T21	DNIC	3	NA	-1.75
1	GM	T7	E	2	43.6667
2	GM	T21	E	2	56.875
4	GM	T7	E
5	GM	T21	E	2	50.875
6	GM	T7	E	1	31.7875
7	GM	T21	E	1	30.5
8	GM	T7	E	1	57.0417
9	GM	T7	E	2	31.875
10	GM	T7	E	2	19.8125
11	GM	T21	E	2	32.5417
13	GM	T21	E	1	30.3542
14	GM	T21	E	1	69.2917
15	GM	T21	E	2	44.5
16	GM	T21	E	1	54.25
17	GM	T21	E	1	45.375
18	GM	T21	E	2	48.625
19	GM	T7	E	1	28.8542
20	GM	T7	E	1	31
21	GM	T7	E	2	46.25
22	GM	T7	E	2	29.5
23	GM	T21	E	2	16.5833
24	GM	T21	E	1	33.6667
25	GM	T7	E	2	22.4375
26	GM	T7	E	1	42.125
27	GM	T7	E	2	45.375
28	GM	T21	E	1	23.6875
30	GM	T21	E	2	67.7917
31	GM	T7	E	1	46.25
32	GM	T21	E	1	60.5
1	GM	T7	M	1	13.7375
2	GM	T21	M	1	10.1167
4	GM	T7	M
5	GM	T21	M	1	18.45
6	GM	T7	M	2	4.95
7	GM	T21	M	2	4.425
8	GM	T7	M	2	18.125
9	GM	T7	M	1	8.125
10	GM	T7	M	1	8.39583
11	GM	T21	M	1	6.5875
13	GM	T21	M	2	4.55
14	GM	T21	M	2	19.9542
15	GM	T21	M	1	6.67083
16	GM	T21	M	2	8.76667
17	GM	T21	M	2	11.58
18	GM	T21	M	1	14.4625
19	GM	T7	M	2	8.35
20	GM	T7	M	2	11.6042
21	GM	T7	M	1	9.0875
22	GM	T7	M	1	3.6125
23	GM	T21	M	1	4.8
24	GM	T21	M	2	9.2625
25	GM	T7	M	1	9.9625
26	GM	T7	M	2	15.1625
27	GM	T7	M	1	10.7417
28	GM	T21	M	2	7.36667
30	GM	T21	M	1	11.9042
31	GM	T7	M	2	11.0833
32	GM	T21	M	2	13.6333
1	P	T14	DNIC	3	NA	-3.65
2	P	T14	DNIC	3	NA	-5.55
4	P	T14	DNIC	3	NA
5	P	T14	DNIC	3	NA	2.15
6	P	T14	DNIC	3	NA	0.83
7	P	T14	DNIC	3	NA	1.05
8	P	T14	DNIC	3	NA	-4.5
9	P	T14	DNIC	3	NA	-1.95
10	P	T14	DNIC	3	NA	3.92
11	P	T14	DNIC	3	NA	0.02
13	P	T14	DNIC	3	NA	-0.95
14	P	T14	DNIC	3	NA	0
15	P	T14	DNIC	3	NA	-0.75
16	P	T14	DNIC	3	NA	-0.4
17	P	T14	DNIC	3	NA	-0.68
18	P	T14	DNIC	3	NA	-3.97
19	P	T14	DNIC	3	NA	-1.15
20	P	T14	DNIC	3	NA	-0.45
21	P	T14	DNIC	3	NA	0.67
22	P	T14	DNIC	3	NA	0.9
23	P	T14	DNIC	3	NA
24	P	T14	DNIC	3	NA	-5.025
25	P	T14	DNIC	3	NA	-1.45
26	P	T14	DNIC	3	NA	-0.95
27	P	T14	DNIC	3	NA	-2.9
28	P	T14	DNIC	3	NA	0.5
30	P	T14	DNIC	3	NA	1.1
31	P	T14	DNIC	3	NA	-3.75
32	P	T14	DNIC	3	NA	3.23
1	P	T14	E	2	52.1667
2	P	T14	E	2	95.8333
4	P	T14	E
5	P	T14	E	2	39.9583
6	P	T14	E	1	27.8125
7	P	T14	E	1	54.625
8	P	T14	E	1	72.9167
9	P	T14	E	2	26.8125
10	P	T14	E	2	24.4375
11	P	T14	E	2	22.65
13	P	T14	E	1	27.625
14	P	T14	E	1	41.8833
15	P	T14	E	2	30.25
16	P	T14	E	1	58.625
17	P	T14	E	1	57.375
18	P	T14	E	2	45.2417
19	P	T14	E	1	56.1667
20	P	T14	E	1	22.0833
21	P	T14	E	2	30.3125
22	P	T14	E	2	17.0833
23	P	T14	E	2	23.9792
24	P	T14	E	1	46.875
25	P	T14	E	2	36.3125
26	P	T14	E	1	53.5
27	P	T14	E	2	45.9167
28	P	T14	E	1	32.8125
30	P	T14	E	2	72.0417
31	P	T14	E	1	58.7917
32	P	T14	E	1	40.1111
1	P	T14	M	1	13.375
2	P	T14	M	1	11.4917
4	P	T14	M
5	P	T14	M	1	17.2917
6	P	T14	M	2	5.14167
7	P	T14	M	2	4.0875
8	P	T14	M	2	14.5833
9	P	T14	M	1	9.59583
10	P	T14	M	1	9.3
11	P	T14	M	1	6.93333
13	P	T14	M	2	3.88333
14	P	T14	M	2	19.2542
15	P	T14	M	1	7.175
16	P	T14	M	2	9.1875
17	P	T14	M	2	12.7167
18	P	T14	M	1	17.6875
19	P	T14	M	2	8.2875
20	P	T14	M	2	8.675
21	P	T14	M	1	9.77917
22	P	T14	M	1	3.37083
23	P	T14	M	1	4.11667
24	P	T14	M	2	12.0667
25	P	T14	M	1	9.60417
26	P	T14	M	2	15.5125
27	P	T14	M	1	10.625
28	P	T14	M	2	6.79583
30	P	T14	M	1	10.9667
31	P	T14	M	2	11.275
32	P	T14	M	2

## Sheet: cytokine concentrations NeuP
CYTOKINE CONCENTRATIONS (pg/mL)
Treatment	ID	GM-CSF (14)	KC-like (61)	IP-10 (57)	IL-2 (29)	IL-6 (35)	IL-7 (36)	IL-8 (48)	IL-10 (63)	IL-15 (54)	IL-18 (67)	MCP-1 (74)	TNF-a (76)	Time point
None	C7	0.56	1116.49	1.42	0.31	2.02	5.72	3441.7	12.95	7.24	10.71	201.12	0.13
None	C1	104.53	887.58	14.63	14.51	23.83	45.53	2967.64	0.94	158.5	59.6	251.02	8.97
None	C16	7.2	250.98	5.39	1.35	4.88	35.18	966.25	2.37	21.85	13.5	.	0.05			Time point
None	C6	19.32	417.23	27.71	13.78	6.16	14.56	1947.35	0.94	2381.73	25.32	154.27	0.13			T0 = at initial presentation
None	C8	15.02	649.41	6.06	0.31	6.68	34.34	1915.62	8.27	7.24	22.06	192.2	3.25			T7 = after 7 days of treatment 1
None	C10	11.83	399.72	3.31	1.35	3.27	11.41	1513.03	0.33	47.85	24.75	.	1.25			T14 = after 7 days of placebo
None	C2	0.56	1391.12	1.42	0.31	2.53	3.36	3768.76	0.94	7.24	10.71	205.98	0.13			T21 = after 7 days of treatment 2
None	C5	0.56	449.13	8.69	0.31	4.07	7.2	2616.29	3.77	7.24	16.93	212.24	0.13
None	C3	177.4	584.33	5.33	118.27	58.04	92.21	1596.01	0.94	585.26	116.75	410.62	25.38
None	C9	134.78	203.88	23.09	61	29.97	137.86	1163.61	0.33	795.65	114.21	.	32.82			Treatments
None	C13	219.95	345.97	34.35	51.21	56.07	144.64	3091.28	162.04	1223.21	178.37	.	40.3			None = at initial presentation
None	C14	11.83	397.87	7	54.69	2.81	11.41	3085.17	4.55	30.46	49.2	.	0.05			G = gabapentin
None	C12	144.41	375.55	13.67	40.82	80.89	187.41	2504.34	0.72	890.22	148.75	.	59.87			GM = gabapentin + meloxicam
None	14	5.57	668.54	2.01	0.31	4.07	10.28	1754.58	0.94	7.24	13.79	313.11	0.13	T0		P = placebo
G	14	3.76	578.57	1.43	0.31	4.07	10.28	1906.86	0.94	7.24	15.67	241.18	0.13	T7
GM	14	1.76	925.62	1.73	0.31	4.07	9.24	4424.68	0.95	7.24	15.04	258.15	0.13	T21
P	14	3.76	618.89	1.73	0.31	3.04	10.28	2975.76	0.94	7.24	15.04	219.98	0.13	T14
None	30	34.47	830.63	8.1	1.36	12.38	23.56	7553	20.29	39.13	23.55	.	29.36	T0
G	30	28.85	461.72	7.79	1.35	10.57	19.44	3209.96	3.23	21.85	21.75	.	23.74	T7
GM	30	11.83	319.17	7.32	1.35	4.65	11.41	1971.25	6.82	4.98	16.42	.	18.43	T21
P	30	11.83	379.05	5.55	1.35	4.65	11.41	2113.16	4.55	4.99	9.49	.	15.8	T14
None	16	16.47	787.7	16.01	2.68	45.24	27.12	12828.2	5.24	15.96	25.32	539.18	0.14	T0
G	16	39.09	726.99	27.79	4.63	14.65	40.51	3945.95	75.93	131.55	36.68	289.8	2.55	T7
GM	16	30.12	505.46	21.26	0.31	9.05	39.26	3116.03	0.94	7.25	36	250.84	1.18	T21
P	16	17.91	589.25	21.87	0.31	6.68	30.7	6635.61	0.94	7.24	35.32	261.84	1.4	T14
None	27	38.28	308.3	13.38	1.35	7.84	21.5	13131	2.37	92.02	24.15	.	2.95	T0
G	27	39.88	238.7	10.36	1.35	6.93	16.39	3979.23	0.33	74.26	21.15	.	2.3	T21
P	27	44.62	370.94	10.5	1.35	6.48	16.39	2640.2	0.33	92.02	21.15	.	3.38	T14
None	11	44.07	631.39	1.42	8.04	22.74	31.91	6427	0.94	180.99	31.29	211.33	7.19	T0
G	11	35.29	473.11	1.42	3.32	18.41	23.6	4493.21	0.94	122.59	27.96	218.31	4.46	T7
GM	11	24.82	786.73	1.42	0.87	12.51	14.56	5881.61	0.94	91.27	21.41	217.59	2.31	T21
P	11	36.24	763.81	1.04	5.56	19.51	27.31	5260.88	5.28	170.56	27.6	176.16	5.13	T14
None	23	48.74	349.19	10.36	3.9	18.93	29.85	1522.46	16.35	254.9	67.74	.	4.04	T0
G	23	35.02	401.2	11.38	1.35	13.74	22.53	1626.78	18.31	163.86	74.55	.	2.3	T7
GM	23	18.6	407.11	10.67	1.35	7.39	13.39	889.47	10.56	74.26	52.05	.	0.05	T21
P	23	23.57	377.21	10.65	1.35	9.66	16.39	1446.41	11.51	100.93	52.37	.	0.44	T14
None	20	27.12	226.12	0.65	1.35	8.53	12.39	690.87	1.53	47.85	21.45	.	0.44	T0
G	20	121.11	259.38	4.37	65.92	62.38	86.29	1628.01	16.35	420.89	65.48	.	25.32	T21
GM	20	57.78	444.48	2.37	13.05	29.07	34.11	2124.99	4.11	154.83	34.52	.	8.32	T7
P	20	125.54	315.85	1.77	51.9	49.77	76.43	450.8	11.51	379.19	61.62	.	18.91	T14
G	10	8.91	456.09	2.55	0.31	4.07	6.21	1578.86	0.94	7.24	11.93	159.41	0.13	T21
GM	10	13.54	436.66	3.05	0.31	4.59	7.2	4630.17	0.94	7.24	16.3	163.47	0.13	T7
P	10	13.54	441.46	2.01	0.31	6.16	7.2	1948.93	0.94	7.24	12.55	182.7	0.13	T14
None	24	1.17	914.07	10.68	1.35	1.89	1.11	8875.45	4.11	4.98	10.05	.	0.05	T0
G	24	1.17	1520.1	0.65	1.35	2.35	1.98	19188.6	11.51	4.98	11.77	.	0.05	T7
GM	24	1.17	1404.83	0.65	1.35	2.35	1.11	7884.6	8.67	4.98	9.49	.	0.05	T21
P	24	1.17	1521.69	1.35	1.35	2.35	1.11	9539.46	8.67	4.98	11.19	.	0.05	T14
None	17	0.57	1381.57	13.63	0.31	3.04	4.29	5990.51	0.94	7.24	10.71	397.95	0.13	T0
G	17	0.56	1314.01	15.12	0.31	4.07	6.21	6688.03	0.94	7.24	17.56	310.02	0.13	T7
GM	17	2.79	1570.21	11.4	0.31	3.04	4.29	9879.82	0.94	7.24	7.71	302.78	0.13	T21
P	17	0.56	1104.25	12.44	0.31	2.02	3.36	6299.77	0.94	7.24	11.32	305.43	0.13	T14
None	31	15.99	707.25	14.23	1.35	4.42	16.39	3438.71	8.67	30.46	21.15	.	0.05	T0
G	31	10.36	773.26	14.65	1.35	2.81	12.39	3218.04	6.82	4.98	17	.	0.05	T21
GM	31	11.83	1432.59	15.2	1.35	3.27	15.39	10406.3	15.37	21.85	19.96	.	0.05	T7
P	31	10.36	814.37	0.65	1.35	5.11	12.39	4127.03	5.9	4.99	15.24	.	0.05	T14
None	26	110.42	203.78	0.65	283.2	26.37	27.74	3311.17	0.33	47.85	67.74	.	8.44	T0
G	26	91.87	264.36	0.65	268.52	22.77	24.6	1346.68	0.33	21.85	60.34	.	6.5	T21
P	26	101.87	589.47	0.65	238.29	21.98	21.79	2936.26	0.33	34.85	49.56	.	6.85	T14
None	7	240.47	865	6.96	86.09	78.55	133.66	4824.24	6.75	649.27	141.83	394.5	43.02	T0
G	7	336.65	1062.92	7.94	106.97	100.41	172.46	7173.64	8.27	951.99	186.9	401.28	57.41	T7
GM	7	262.01	1070.5	13.96	80.84	79.68	141.01	6628.77	34.27	704.2	149.13	492.68	44.18	T21
P	7	265.78	1106	9.98	96.7	86.76	149.9	6818.5	12.95	750.02	158.79	409.52	48.27	T14
None	2	0.56	843.56	5.33	0.31	3.04	3.36	6082.66	0.94	7.24	13.79	174.39	0.13	T0
G	2	0.56	511.69	4.9	0.31	3.04	3.36	3453.31	0.94	7.24	11.32	254.37	0.13	T7
GM	2	0.56	623.7	8.51	0.31	3.04	4.29	2375.88	0.94	7.24	12.24	261.35	0.13	T21
P	2	0.56	640.4	6.36	0.31	3.55	3.36	2813.92	0.94	7.24	9.5	268.33	0.13	T14
None	4	39.09	871.46	36.83	0.31	8.79	30.7	13089	22.63	95.74	44.2	310.15	2.55	T0
None	5	30.12	67.69	1.42	0.31	35.31	13.47	1194.57	0.94	15.96	24.01	200.53	1.63	T0
G	5	56.22	129.3	1.42	0.31	38.89	21.29	6428.14	0.94	77.89	35.32	174.62	4.21	T7
GM	5	35.92	46.36	1.42	0.31	31.47	12.39	1307.93	0.94	42.36	24.67	208.7	1.63	T21
P	5	45.31	80.65	1.42	0.31	33.66	15.66	1375.84	0.94	42.36	28.62	253.32	3.02	T14
None	13	5.57	661.44	19.42	0.31	3.04	11.86	2871.64	0.94	1251.31	19.8	216.86	0.13	T0
G	13	12.04	1297.4	19.57	0.32	48.57	13.47	3866.37	3.77	1431.35	20.76	253.67	0.13	T7
GM	13	15.02	1113.11	17.69	0.31	29.28	12.39	3436.54	2.33	1302.06	18.2	287.09	0.13	T21
P	13	13.54	1233.58	18.01	0.31	37.51	12.39	3949.67	5.24	1255.93	18.84	280.16	0.13	T14
None	9	28.81	112.56	1.73	2.68	11.44	17.88	2186.87	0.94	15.96	24.67	240.21	3.02	T0
G	9	35.29	41.48	1.42	7	14.11	17.88	1080.6	0.94	15.96	22.71	246.66	3.73	T21
GM	9	30.12	150.04	1.42	2.06	11.97	16.77	2155.02	0.94	15.96	21.41	222.19	3.25	T7
P	9	30.12	280.32	1.42	1.45	11.44	17.88	5009.14	0.94	7.25	20.76	177.23	2.31	T14
None	1	44.62	1082.75	62.87	1.36	14.19	34.11	1767.21	23.29	191.06	33.29	.	3.16	T0
None	25	1.17	1177.36	0.65	1.35	1.89	1.11	2820.64	3.23	4.98	8.92	.	0.05	T0
G	25	1.17	1415.13	0.65	1.35	2.35	1.98	2972.62	10.08	4.98	8.92	.	0.05	T21
GM	25	1.17	1448.88	0.65	1.35	3.27	1.98	4040.08	2.8	4.98	12.34	.	0.05	T7
P	25	1.18	1596.31	1.35	1.35	3.73	3.78	3963.64	5.45	4.98	10.05	.	0.05	T14
None	22	77.02	888.42	7.79	1.99	21.41	61.61	5241.38	44.96	485.98	56.51	.	7.18	T0
G	22	69.44	916.66	7.63	1.35	16.9	49.33	6504.75	31.42	383.82	50.78	.	5.37	T21
GM	22	82.63	1219.65	7.32	2.63	25.02	79.9	7155.72	51.84	616.85	68.71	.	8.78	T7
P	22	82.63	1182.62	7.16	1.36	22.77	72.99	6379.97	44.96	518.62	63.23	.	8.55	T14
None	21	49.76	129.79	13.74	1.35	20.06	40.57	2091.13	1.53	213.8	45.74	.	12.26	T0
G	21	73.25	97.48	16.17	8.44	34.92	77.01	4884.17	3.23	346.84	79.76	.	25.2	T21
GM	21	54.8	109.4	16.58	1.36	23.22	51.55	2913.92	0.34	245.75	59.06	.	16.52	T7
P	21	63.65	186.67	17.66	7.14	29.97	67.28	9102.32	4.11	282.4	71.95	.	20.59	T14
None	18	5.57	656.03	1.42	0.31	5.63	41.76	3237.16	0.94	7.24	16.3	259.17	0.13	T0
G	18	5.57	587.21	1.42	0.31	6.68	38.02	3202.9	0.94	7.24	13.17	395.77	0.13	T7
GM	18	11.83	258.18	0.65	1.35	7.39	38.41	2705.6	0.33	56.62	14.08	.	0.06	T21
P	18	3.76	345.59	1.42	0.31	4.59	35.56	2950.02	0.94	7.24	9.5	292.05	0.13	T14
None	28	59.75	230.19	40.85	1.35	5.57	13.39	1039.36	0.33	273.22	49.52	.	0.24	T0
G	28	60.24	381.45	37.67	1.35	5.11	13.39	1135.82	0.33	250.32	46.37	.	0.24	T7
GM	28	63.65	266.66	43.69	1.35	6.93	16.39	1123.23	0.33	273.22	53.96	189.21	0.44	T21
P	28	56.79	282.33	34.6	1.35	5.57	12.39	1913.35	0.33	241.18	42.6	.	0.05	T14

## Sheet: Questionnaires study group NeuP
ID	Treatment	Time point	CSOM	CBPI pain	CBPI interference	CBPI overall impression (numerical score)	CMPS-SF
1	None	T0		30	35	1	5			Time point
1	GM	T7	11	26	24	3	5			T0 = at initial presentation
1	P	T14	12	16	12	2.5				T7 = after 7 days of treatment 1
1	G	T21								T14 = after 7 days of placebo
2	None	T0	10	19	16	2	5			T21 = after 7 days of treatment 2
2	G	T7	4	5	4	4	0
2	P	T14	3	4	4	5	0
2	GM	T21	3	4	4		0			Treatments
4	None	T0	13	31	34	1	7			None = at initial presentation
4	GM	T7								G = gabapentin
4	P	T14								GM = gabapentin + meloxicam
4	G	T21								P = placebo
5	None	T0	11	30	34	1	6
5	G	T7	9	24	28	2
5	P	T14	10	23	23	2	4
5	GM	T21	8	16	25	3	3
6	None	T0	8	10	12	4
6	GM	T7	7	22	10	1
6	P	T14	7	12	4	4	1
6	G	T21	7	5	4	5
7	None	T0	7.5	12	12	3	4
7	G	T7					1
7	P	T14	6	11	10	4	1
7	GM	T21	3	5	5	5	1
8	None	T0	12.5	33	22	1	6
8	GM	T7	11	18	25	2	2
8	P	T14	11	31	28	1	6
8	G	T21	9	22	24	2	3
9	None	T0	8	15	20	3	8
9	GM	T7	4	9	9	4	6
9	P	T14	4	8	9	4	8
9	G	T21
10	None	T0	9	18	25	2	3
10	GM	T7	9	16	20	2
10	P	T14	8	22	27	2	2
10	G	T21	5	10	11	3	1
11	None	T0	9	6	12	4	5
11	G	T7	5	4	19	3	2
11	P	T14	7	8	10	3	5
11	GM	T21	4	6	6	4	3
13	None	T0	11	15	13	4	1
13	G	T7	5.5	11	4	5	1
13	P	T14	8.5	16	16	2	2
13	GM	T21	4.5	5	5	4	0
14	None	T0	15	33	34	1	8
14	G	T7	8	20	24	3
14	P	T14	7	14	15	3	5
14	GM	T21	8	24	25	3	4
15	None	T0	7	10	13	3	5
15	G	T7	7	10	8	4	3
15	P	T14	6	7	6	4	3
15	GM	T21	6	6	6	5	4
16	None	T0	15			1	8
16	G	T7	14			2	6
16	P	T14				1
16	GM	T21				1
17	None	T0	10	30	29	1	4
17	G	T7	13.5	24	29	2	7
17	P	T14	7	17	17	3	5
17	GM	T21	14	28	36	1	5
18	None	T0	13	25	33	1	1
18	G	T7	3	21	14	3
18	P	T14	13	33	29	1	4
18	GM	T21	3	7	6	5
19	None	T0	10	20	21	3	4
19	GM	T7	9	24	18	3	3
19	P	T14	11	29	23	2
19	G	T21	7	15	9	4	0
20	None	T0	15	36	34	1	9
20	GM	T7	10	33			5
20	P	T14	12	31	21	3
20	G	T21		31	29	2
21	None	T0	5	6	7	4
21	GM	T7		4	28	4
21	P	T14	3	7	20	4	4
21	G	T21	5	5	14	4
22	None	T0	8	15	17	3	5
22	GM	T7	9	12	11	3	3
22	P	T14	8	27	29	2	11
22	G	T21
23	None	T0	12.5	21	25	2	5
23	G	T7	4	15	16	3	2
23	P	T14		8	9	3	4
23	GM	T21	3	4	4	3	2
24	None	T0	12	19	24	2
24	G	T7		9	21	3	2
24	P	T14		23	27	2
24	GM	T21
25	None	T0		19	15	3
25	GM	T7	9		29	2	5
25	P	T14	9	18	12	2
25	G	T21		21	18	2	3
26	None	T0		27	33	2	6
26	GM	T7	9	21	34	2
26	P	T14	9	20	17	2
26	G	T21		21	29	2
27	None	T0	6	9	13	2
27	GM	T7					1
27	P	T14	8	18	21	2	1
27	G	T21	7	20		3	3
28	None	T0		17	10	3	3
28	G	T7	8	11	8	4	5
28	P	T14		13	10	2
28	GM	T21	6	7	9	3	2
30	None	T0	7	8	9	4	0
30	G	T7	6	6	6	5	2
30	P	T14	8	9	5	4
30	GM	T21	7	9	7	4
31	None	T0	12	22	25	3	8
31	GM	T7	12	24	22	3
31	P	T14	12	28	27	3	7
31	G	T21	12	25	25	3	7
32	None	T0	10.5	28	25	2	3
32	G	T7	11	25	24	3	4
32	P	T14	9.5	21	27	3	5
32	GM	T21	8.5	17	18	3
